# Supplementary material for: Food as Medicine: Effects of a Culinary Medicine Food-Demonstration on Medical Students’ Nutrition Knowledge, Confidence, and Satisfaction: An Exploratory Pilot Non-Randomized Pre-Post Intervention Study
Source: Nutrients. 2026 Jul 7;18(13):2203. doi: 10.3390/nu18132203 (PMC13364193; doi:10.3390/nu18132203)
Supplement: Supplementary file 1 [file nutrients-18-02203-s001.zip]

Archive with 1 entries (1 files):
- nutrients-4360540-supplementary.pdf
